# Supplementary material for: Carbon Monoxide Blocks Lipopolysaccharide-Induced Gene Expression by Interfering with Proximal TLR4 to NF-κB Signal Transduction in Human Monocytes
Source: PLoS One. 2009 Dec 2;4(12):e8139. doi: 10.1371/journal.pone.0008139 (PMC2780718; doi:10.1371/journal.pone.0008139)
Supplement: Table S1 — (0.04 MB XLS) [file pone.0008139.s001.xls]

## Sheet: FINAL Table
Supplemental Table S1. CO-Responsive Genes
			LPS / Control		LPS+CO / LPS
Gene Symbol	Gene Title	Entrez Gene ID	Fold Change	False Discovery Rate	Fold Change	False Discovery Rate	NF-kB Target
Transcription Factors
EGR3 *	early growth response 3	1960	50.614	5.2566e-10	0.45102	1.55811e-05	4
EGR1	early growth response 1	1958	22.3547	1.4179e-10	0.791254	0.110555	4
NCOA7 *	nuclear receptor coactivator 7	135112	16.883	8.03551e-09	0.378091	8.48997e-08	0
EGR2 *	early growth response 2 (Krox-20 homolog, Drosophila)	1959	14.0453	1.59757e-08	0.351273	1.99206e-08	4
ATF3 *	activating transcription factor 3	467	8.37243	9.99884e-09	0.667271	0.0013067	1
JUN	jun oncogene	3725	7.81066	2.12838e-09	0.774675	0.0212697	4
MAFF	v-maf musculoaponeurotic fibrosarcoma oncogene homolog F (avian)	23764	4.20198	8.51158e-09	0.643758	7.68617e-07	0
EGR4 *	early growth response 4	1961	4.17264	3.24474e-06	0.580719	0.00021142	4
KLF6 *	Homo sapiens, clone IMAGE:4096273, mRNA /// Kruppel-like factor 6	1316	3.88875	2.43646e-08	0.774405	0.00096419	1
NR4A2 *	nuclear receptor subfamily 4, group A, member 2	4929	3.38805	1.54783e-07	0.638037	1.60399e-06	4
NFIL3 *	nuclear factor, interleukin 3 regulated	4783	3.17823	3.09793e-08	0.684292	2.09439e-06	0
MXD1 *	MAX dimerization protein 1	4084	2.99765	5.81978e-07	0.602034	3.03508e-07	1
PRDM1 *	PR domain containing 1, with ZNF domain	639	2.54623	1.37852e-06	0.70523	3.83279e-05	1
BCL6 *	B-cell CLL/lymphoma 6 (zinc finger protein 51)	604	2.33011	0.00010635	0.601217	7.96983e-06	1
NFE2L2	nuclear factor (erythroid-derived 2)-like 2	4780	2.16797	3.20352e-06	0.655102	3.8807e-07	1
Cytokines & Chemokines
CCL4	chemokine (C-C motif) ligand 4	6351	261.235	1.6735e-10	0.375012	2.67987e-05	4
CCL3 *	chemokine (C-C motif) ligand 3	414062	179.69	2.4253e-11	0.620573	0.00865672	3
TNF	tumor necrosis factor (TNF superfamily, member 2)	7124	168.695	3.0316e-12	0.516155	2.46955e-06	5
IL1B	interleukin 1, beta	3553	85.2656	8.0843e-12	0.346232	8.5277e-10	1
CCL20 *	chemokine (C-C motif) ligand 20	6364	83.5857	5.1083e-10	0.432007	3.74139e-05	4
IL8	interleukin 8	3576	67.1282	9.0949e-12	0.705562	0.00056372	4
CXCL3 *	chemokine (C-X-C motif) ligand 3	2921	17.8158	2.4291e-10	0.48089	7.58813e-08	4
CXCL2 *	chemokine (C-X-C motif) ligand 2	2920	15.3698	4.3117e-11	0.621198	9.64667e-06	1
CXCL1 *	chemokine (C-X-C motif) ligand 1 (melanoma growth stimulating activity, alpha)	2919	14.0308	1.55847e-09	0.614461	0.00024178	4
IL1A *	interleukin 1, alpha	3552	5.50564	1.63456e-08	0.420824	3.5072e-10	4
CCL5	chemokine (C-C motif) ligand 5	6352	3.46977	1.66939e-07	0.573381	8.40076e-08	4
Other
NFKBIZ *	nuclear factor of kappa light polypeptide gene enhancer in B-cells inhibitor, zeta	64332	142.651	1.2127e-11	0.610562	0.00085793	1
TNFAIP3 *	tumor necrosis factor, alpha-induced protein 3	7128	56.0956	8.6907e-11	0.581199	0.00010147	1
IER3 *	immediate early response 3	8870	23.1056	3.0316e-12	0.827578	0.0330644	1
BTG2 *	BTG family, member 2	7832	18.0383	8.8451e-10	0.669495	0.0135411	1
DUSP2 *	dual specificity phosphatase 2	1844	17.2463	2.22106e-09	0.638313	0.00281874	5
NFKBIA	nuclear factor of kappa light polypeptide gene enhancer in B-cells inhibitor, alpha	4792	16.2031	1.68187e-09	0.815582	0.181437	4
ZFP36 *	zinc finger protein 36, C3H type, homolog (mouse)	7538	11.7062	1.04475e-09	0.727248	0.00930715	4
PNRC1 *	proline-rich nuclear receptor coactivator 1	10957	10.905	6.87552e-08	0.671535	0.0216859	0
CD83 *	CD83 molecule	9308	10.6129	1.68187e-09	0.502031	1.63944e-07	4
ZC3H12A *	zinc finger CCCH-type containing 12A	80149	10.4468	5.1083e-10	0.653138	7.131e-05	1
TNFAIP6 *	tumor necrosis factor, alpha-induced protein 6	7130	10.4334	1.63456e-08	0.339009	5.0537e-10	0
PTGS2	prostaglandin-endoperoxide synthase 2 (prostaglandin G/H synthase and cyclooxygenase)	5743	10.0239	5.05479e-09	0.472043	2.74969e-07	1
MGC5618 *	hypothetical protein MGC5618	79099	9.94677	1.60802e-09	0.532056	3.96738e-07	0
PPP1R15A *	protein phosphatase 1, regulatory (inhibitor) subunit 15A	23645	8.22214	3.2809e-10	0.740171	0.0007184	1
CTGF *	connective tissue growth factor	1490	8.0835	3.20352e-06	0.377287	3.32145e-06	4
KCNJ2 *	potassium inwardly-rectifying channel, subfamily J, member 2	3759	7.96937	3.45639e-08	0.431864	5.57859e-08	0
SOD2	superoxide dismutase 2, mitochondrial	6648	6.38927	1.58188e-08	0.470053	3.05843e-09	4
PTX3 *	pentraxin-related gene, rapidly induced by IL-1 beta	5806	6.26881	1.45133e-08	0.584071	4.02746e-06	4
PTGER4 *	prostaglandin E receptor 4 (subtype EP4)	5734	6.01546	5.2566e-10	0.678049	3.74139e-05	4
GEM *	GTP binding protein overexpressed in skeletal muscle	2669	5.96921	3.56855e-09	0.432275	3.2491e-10	0
IER5 *	immediate early response 5	51278	5.40661	2.97253e-08	0.664837	0.00023527	0
F3 *	coagulation factor III (thromboplastin, tissue factor)	2152	5.27704	3.68052e-07	0.493575	7.08999e-07	1
SOCS3 *	suppressor of cytokine signaling 3	9021	4.50964	2.732e-10	0.588107	1.26009e-09	4
PMAIP1 *	phorbol-12-myristate-13-acetate-induced protein 1	5366	4.30714	2.41671e-09	0.725699	2.58889e-05	4
LOC285628 *	hypothetical protein LOC285628	285628	4.29923	9.42543e-06	0.605437	0.00111979	0
BCL2A1 *	BCL2-related protein A1	597	4.16973	1.33784e-08	0.507228	4.7782e-10	5
MIRN155 *	microRNA 155	114614	4.04125	2.51971e-06	0.589276	6.51139e-05	1
PDE4B *	phosphodiesterase 4B, cAMP-specific (phosphodiesterase E4 dunce homolog, Drosophila)	5142	3.89511	3.03442e-09	0.599314	8.80565e-09	1
PLAU *	plasminogen activator, urokinase	5328	3.87429	1.65144e-08	0.722255	1.08333e-06	1
MAP3K8 *	mitogen-activated protein kinase kinase kinase 8	1326	3.39649	1.54783e-07	0.524301	3.05843e-09	4
PLK2 *	polo-like kinase 2 (Drosophila)	10769	3.32378	6.49686e-09	0.615746	3.05843e-09	0
PHLDA1 *	pleckstrin homology-like domain, family A, member 1	22822	3.25837	6.50284e-08	0.705233	4.33613e-05	4
SGK1 *	serum/glucocorticoid regulated kinase 1	6446	3.16677	9.43668e-06	0.450396	1.27581e-08	4
TNFAIP2 *	tumor necrosis factor, alpha-induced protein 2	7127	3.15918	8.45959e-06	0.710574	0.00531534	1
RCAN1 *	regulator of calcineurin 1	1827	3.14028	3.19643e-06	0.39085	3.934e-10	4
AXUD1 *	AXIN1 up-regulated 1	64651	2.85206	5.85649e-06	0.710182	0.00129235	2
OTUD1 *	OTU domain containing 1	220213	2.70797	1.34878e-06	0.771094	0.00389055	0
ICAM1	intercellular adhesion molecule 1 (CD54), human rhinovirus receptor	3383	2.70238	1.20061e-07	0.62505	3.5072e-10	4
LOC387763 *	hypothetical LOC387763	387763	2.69536	3.73902e-07	0.782169	0.00219012	2
YRDC *	yrdC domain containing (E. coli)	79693	2.69956	1.61697e-07	0.753499	0.00015541	0
BIRC3 *	baculoviral IAP repeat-containing 3	330	2.62731	9.65106e-07	0.639645	6.20152e-07	1
PIM3 *	pim-3 oncogene	415116	2.57385	3.54257e-05	0.677368	0.00049985	0
PLEK *	pleckstrin	5341	2.51957	7.31137e-06	0.714905	0.00039739	1
LRRC50 *	leucine rich repeat containing 50	123872	2.45329	3.77068e-07	0.561297	3.934e-10	2
MCL1 *	myeloid cell leukemia sequence 1 (BCL2-related)	4170	2.35711	6.21715e-07	0.791893	0.00023992	1
LIF *	leukemia inhibitory factor (cholinergic differentiation factor)	3976	2.23787	3.51189e-05	0.751059	0.0028837	4
TIFA *	TRAF-interacting protein with forkhead-associated domain	92610	2.22746	1.80641e-07	0.78983	0.00011089	3
BTG3 *	BTG family, member 3	10950	2.10087	2.42301e-07	0.722662	1.41076e-07	1
HBEGF *	heparin-binding EGF-like growth factor	1839	2.0591	0.00080343	0.760474	0.0203656	1
BTG1 *	B-cell translocation gene 1, anti-proliferative	694	2.05597	0.00012945	0.82817	0.0644355	0
ZBTB10 *	zinc finger and BTB domain containing 10	65986	2.05381	3.59775e-06	0.62913	1.06577e-08	2
ZNF697 *	zinc finger protein 697	90874	2.05017	1.7549e-05	0.598326	1.97767e-08	2
CYR61 *	cysteine-rich, angiogenic inducer, 61	3491	2.02142	3.26422e-05	0.810697	0.0137933	2
* Newly identified CO suppressed genes
† 0 = Not found; 1 = Genomatix® Bibliosphere; 2 = Biobase (promoter sequence analysis); 3 = Published articles (PubMed); 4 = Biobase
and Genomatix; 5 = Biobase and PubMed
